# Supplementary material for: Isovitexin Alleviates Myocardial Ischemia by Targeting SLC25A4 and Modulating the AMPK/PGC-1α Signaling Pathway
Source: Int J Mol Sci. 2026 May 8;27(10):4193. doi: 10.3390/ijms27104193 (PMC13206432; doi:10.3390/ijms27104193)
Supplement: Supplementary file 1 [file ijms-27-04193-s001.zip]

Archive with 6 entries (6 files):
- Supplementary_TableS1.pdf
- Supplementary_SectionS2.pdf
- FigS4.tif
- FigS3.tif
- FigS2.tif
- FigS1.tif
